# Supplementary material for: Very Low Population Structure in a Highly Mobile and Wide-Ranging Endangered Bird Species
Source: PLoS One. 2015 Dec 9;10(12):e0143746. doi: 10.1371/journal.pone.0143746 (PMC4674126; doi:10.1371/journal.pone.0143746)
Supplement: S1 Data — (XLSX) [file pone.0143746.s001.xlsx]

## Sheet: Sheet1
ID #	BMC1A	BMC1B	BMC2A	BMC2B	BMC3A	BMC3B	FhU2A	FhU2B	Pocco8A	Pocco8B	Pn1A	Pn1B	Pn2A	Pn2B	Pn3A	Pn3B	Pn5A	Pn5B	Pn12A	Pn12B	Pn13A	Pn13B	Pn15A	Pn15B	Pn23A	Pn23B	HrU2A	HrU2B	McYm7A	McYm7B
041-48912	197	199	181	181	96	96	160	160	230	230	308	314	108	108	234	236	258	258	252	252	328	328	204	204	163	165	150	150	106	106
041-48942	197	213	181	181	96	96	160	160	232	232	296	322	108	108	234	238	258	260	252	252	328	332	198	204	163	163	150	150	106	106
041-48943	197	209	181	185	96	96	160	160	230	232	308	322	108	108	234	238	258	258	252	252	328	328	204	204	163	165	150	150	106	106
041-48945	209	213	181	181	96	96	160	160	230	230	310	316	108	108	234	234	258	258	252	252	330	330	198	204	163	165	150	150	106	106
041-48946	199	215	181	181	96	96	160	160	226	230	316	316	108	108	234	238	258	258	252	252	328	330	204	204	0	0	150	150	106	106
041-48948	195	213	181	181	96	96	160	160	230	232	316	316	108	108	234	238	258	260	0	0	0	0	204	204	0	0	0	0	0	0
041-48951	189	195	181	181	96	96	160	160	230	232	314	316	108	108	234	234	258	258	252	252	328	330	204	204	161	163	150	150	106	106
041-48952	189	195	181	181	96	96	160	160	230	230	308	314	108	108	234	234	258	258	252	252	328	332	204	204	163	163	150	150	106	106
041-48953	195	195	181	181	96	96	160	160	232	232	316	322	108	108	234	238	258	258	252	252	330	330	204	204	161	165	150	150	106	106
041-48983	195	217	181	181	96	96	160	160	230	268	304	326	108	108	234	234	258	258	252	252	328	328	198	204	161	165	150	150	106	106
041-48985	189	213	181	181	96	96	160	160	230	230	308	316	108	108	234	234	258	258	252	252	326	328	204	204	163	163	150	150	106	106
041-48986	189	209	181	181	96	96	160	160	230	232	310	314	108	108	234	236	258	260	252	252	330	338	204	204	159	163	150	150	106	106
041-48987	197	213	181	181	96	96	160	160	230	230	314	316	108	108	234	234	258	258	0	0	0	0	198	204	0	0	150	152	106	106
042-03901	189	219	181	181	96	96	160	160	232	232	322	322	108	108	234	234	258	258	252	252	328	330	204	204	163	165	150	152	106	106
042-03902	207	209	181	185	96	96	160	160	232	272	310	310	108	108	234	236	258	258	252	252	328	330	198	204	163	163	150	150	106	106
042-03907	207	211	181	185	96	96	160	160	230	272	316	316	108	108	236	238	258	258	252	252	328	330	198	204	161	163	150	150	106	106
042-03908	197	199	179	181	96	96	160	160	230	232	320	322	108	108	234	234	260	260	252	252	328	330	204	204	159	163	150	150	106	106
042-03909	197	213	179	179	96	96	160	160	230	232	0	0	108	108	0	0	258	258	252	252	0	0	204	204	163	165	150	150	106	106
042-03910	0	0	181	181	0	0	0	0	232	232	0	0	0	0	0	0	258	260	0	0	0	0	204	204	0	0	0	0	0	0
042-03911	189	203	181	181	96	96	160	160	230	242	310	316	108	108	234	234	258	260	252	252	328	334	198	204	163	163	150	150	106	106
042-03912	189	199	181	181	96	96	160	160	230	232	308	314	108	108	234	234	258	258	252	252	328	328	198	204	159	163	150	150	106	106
042-03914	215	217	181	181	96	96	160	160	230	230	310	320	108	108	234	234	260	260	252	252	328	328	204	204	163	163	150	150	106	106
042-03915	213	213	181	181	96	96	160	160	232	242	306	308	108	108	234	234	258	258	252	252	326	330	204	204	163	163	150	150	106	106
041-87307	197	213	181	185	96	96	160	160	230	230	308	308	108	108	234	236	258	258	252	252	328	328	204	204	163	163	150	150	106	106
041-87308	195	201	181	181	96	96	160	160	230	230	0	0	108	108	234	234	258	260	252	252	328	330	204	204	163	167	150	150	106	106
041-87309	201	203	179	181	96	96	160	160	230	232	312	314	108	108	234	236	258	258	252	252	332	334	204	204	163	163	150	150	106	106
041-87310	189	211	181	181	96	96	160	160	230	230	308	310	108	108	234	234	258	258	252	252	328	328	204	204	163	163	150	150	106	106
041-87311	0	0	181	181	0	0	0	0	232	232	320	322	108	108	234	234	260	260	252	252	326	328	204	204	161	163	150	150	106	106
041-87312	189	207	181	181	96	96	160	160	232	232	310	314	108	108	234	234	258	260	252	252	328	332	204	204	163	165	150	150	106	106
041-87313	209	225	179	181	96	96	160	160	230	230	316	318	108	108	234	234	258	258	252	252	324	328	204	204	161	163	150	150	106	106
f724	199	201	181	181	96	96	160	160	232	232	310	310	108	108	234	234	258	260	252	252	328	328	204	204	163	165	150	150	106	106
f725	189	219	179	181	96	96	160	160	230	232	320	322	108	108	234	234	258	258	252	252	326	328	204	204	163	163	146	150	106	106
041-57159	209	225	181	181	96	96	160	160	232	232	0	0	108	108	234	238	258	260	252	252	326	334	204	204	163	163	150	150	106	106
041-57161	195	211	181	181	96	96	160	160	230	232	314	316	108	108	234	234	258	258	252	252	330	330	198	204	163	167	150	150	106	106
041-57162	209	211	181	185	96	96	160	160	230	232	308	310	108	108	234	234	258	260	252	252	328	330	204	204	163	163	150	150	106	106
041-57163	189	205	181	181	96	96	160	160	232	242	308	310	108	108	234	234	258	258	252	252	330	334	198	204	163	163	150	150	106	106
041-57164	207	211	181	181	96	96	160	160	230	232	322	322	108	108	234	234	258	258	252	252	328	330	198	204	163	163	150	150	106	106
041-57165	207	211	181	181	96	96	160	160	230	232	296	310	108	108	234	234	258	260	252	252	330	334	204	204	161	165	150	150	106	106
041-57166	199	199	181	185	96	96	160	160	230	232	308	316	108	108	234	238	258	258	252	252	334	334	204	204	157	163	150	150	0	0
041-57167	199	219	179	181	96	96	160	160	262	272	322	322	108	108	234	236	258	258	252	252	328	328	204	204	161	161	150	150	106	106
041-57168	205	207	179	185	96	96	160	160	232	232	308	318	108	108	234	236	258	258	252	252	328	330	204	204	165	165	150	150	106	106
041-57169	207	207	179	181	96	96	160	160	230	232	318	318	108	108	234	236	258	258	252	252	330	330	204	204	163	165	150	152	106	106
041-57170	187	213	179	181	96	96	160	160	232	242	310	310	108	108	234	236	258	258	252	252	328	328	198	204	161	163	146	150	106	106
041-57171	211	213	181	181	96	96	160	160	230	230	310	322	108	108	234	236	258	260	252	252	328	330	204	204	161	163	150	150	106	106
041-57172	0	0	181	181	0	0	0	0	232	232	308	308	108	108	234	234	258	260	252	252	330	334	198	204	163	165	150	150	106	106
041-57173	189	213	181	185	96	96	160	160	230	242	312	312	108	108	234	234	258	258	252	252	328	328	204	204	163	163	150	150	106	106
041-57176	215	223	181	181	96	96	160	160	230	230	308	308	108	108	234	234	258	258	252	252	330	330	204	204	163	165	150	150	106	106
041-57177	189	211	181	181	96	96	160	160	230	232	308	312	108	108	234	234	258	260	252	252	328	334	204	204	161	163	146	150	106	106
041-57178	189	217	181	181	96	96	160	160	230	242	0	0	108	108	234	234	258	258	252	252	328	330	204	204	163	163	150	150	106	106
041-57179	189	189	181	185	96	96	160	160	230	272	314	322	108	108	234	234	258	258	252	252	332	332	204	204	165	165	150	150	106	106
041-57180	211	215	181	181	96	96	160	160	230	232	310	322	108	108	234	234	258	260	252	252	328	334	204	204	163	165	150	150	106	106
041-57181	189	207	181	181	96	96	160	160	230	230	310	318	108	108	234	234	258	260	252	252	328	330	198	204	163	163	150	150	106	106
041-57183	0	0	179	179	0	0	0	0	230	230	0	0	108	108	0	0	0	0	252	252	0	0	204	204	163	163	0	0	106	106
042-99703	189	199	181	181	96	96	160	160	242	262	324	324	108	108	234	234	258	258	252	252	328	330	200	204	163	163	150	150	106	106
042-99704	203	215	181	181	96	96	160	160	230	230	312	322	108	108	234	236	258	258	252	252	330	334	204	204	163	165	150	150	106	106
042-99753	195	197	181	181	96	96	160	160	230	232	312	312	108	108	234	234	258	258	252	252	328	328	204	204	165	167	150	150	106	106
042-99755	207	207	181	181	96	96	160	160	232	242	312	322	108	108	234	234	258	258	252	252	328	330	198	204	165	167	150	152	106	106
042-99757	209	213	181	181	96	96	160	160	230	230	312	318	108	108	234	234	258	258	252	252	328	332	204	204	163	163	150	150	106	106
042-99767	199	209	181	185	96	96	160	160	232	272	320	322	108	108	236	238	258	258	252	252	324	328	204	204	161	167	150	150	106	106
042-99768	189	225	181	181	96	96	160	160	232	232	312	312	108	108	234	234	258	260	252	252	328	328	198	204	163	163	150	150	106	106
042-99769	209	227	181	181	96	96	160	160	230	246	312	312	108	108	234	236	258	258	252	252	328	328	204	204	161	163	150	150	106	106
042-99771	197	201	179	181	96	96	160	160	230	232	312	312	108	108	234	234	258	258	252	252	328	328	204	204	163	163	150	150	106	106
042-99773	209	215	179	181	96	96	160	160	230	232	322	322	108	108	234	238	258	260	252	252	326	328	204	204	163	163	150	150	106	106
042-99774	207	211	181	185	96	96	160	160	230	242	312	324	108	108	234	234	258	260	252	252	328	328	204	204	163	171	150	150	106	106
042-99775	189	199	181	181	96	96	160	160	226	230	296	318	108	108	234	234	258	260	252	252	328	328	198	204	163	163	150	150	106	106
042-99776	199	199	181	181	96	96	160	160	230	272	310	322	108	108	236	236	258	258	252	252	326	328	198	204	163	167	150	150	106	106
042-99777	195	209	181	185	96	96	160	160	230	232	318	328	108	108	234	234	258	260	252	252	326	326	204	204	163	165	150	150	106	106
041-87301	199	215	181	181	96	96	160	160	230	232	312	318	108	108	234	236	258	258	252	252	326	328	198	204	163	167	150	150	106	106
041-87302	189	199	181	181	96	96	160	160	232	242	308	310	108	108	234	234	258	258	252	252	326	332	204	204	159	163	150	150	106	106
041-87303	209	209	179	181	96	96	160	160	230	232	322	322	108	108	234	234	258	260	252	252	328	328	204	204	163	163	150	150	106	106
041-87304	207	213	181	185	96	96	160	160	232	242	310	310	108	108	234	234	258	260	252	252	328	338	198	204	163	163	150	150	106	106
041-87305	189	209	179	179	96	96	160	160	230	232	0	0	108	108	0	0	0	0	252	252	326	328	204	204	0	0	150	150	0	0
041-87306	199	213	181	181	96	96	160	160	230	230	310	320	108	108	234	234	258	260	252	252	328	328	204	204	161	167	150	150	106	106
041-87401	0	0	181	181	0	0	0	0	230	230	310	318	108	108	234	234	258	260	252	252	328	330	204	204	163	165	150	150	106	106
041-87402	0	0	181	181	0	0	0	0	230	230	0	0	108	108	0	0	0	0	0	0	0	0	204	204	0	0	0	0	106	106
041-87403	0	0	181	181	96	96	160	160	230	242	320	322	108	108	234	234	258	258	252	252	0	0	198	204	163	163	150	150	106	106
041-87404	0	0	181	181	0	0	0	0	0	0	0	0	108	108	234	234	258	258	0	0	0	0	204	204	0	0	0	0	0	0
041-87405	0	0	179	179	0	0	0	0	230	232	0	0	108	108	0	0	0	0	0	0	0	0	204	204	0	0	0	0	0	0
041-87406	0	0	179	179	0	0	0	0	230	232	0	0	108	108	234	236	258	258	0	0	0	0	204	204	0	0	0	0	0	0
041-87407	0	0	181	181	0	0	0	0	230	232	0	0	108	108	234	236	258	262	0	0	0	0	204	204	0	0	0	0	0	0
042-99705	189	199	181	181	96	96	160	160	230	232	312	324	108	108	236	238	258	260	252	252	326	330	204	204	163	163	150	150	106	106
042-99754	195	207	181	181	96	96	160	160	230	232	312	318	108	108	234	236	260	260	252	252	326	334	198	204	161	163	150	150	106	106
041-57204	199	207	181	181	96	96	160	160	230	246	306	320	108	108	234	234	258	258	252	252	0	0	204	204	163	165	150	150	106	106
041-57205	189	195	181	181	96	96	160	160	232	232	308	308	108	108	234	234	258	260	252	252	330	332	198	204	163	163	150	150	106	106
041-57206	195	215	181	181	96	96	160	160	230	242	324	326	108	108	234	234	260	260	252	252	328	332	198	204	163	163	150	150	106	106
041-57207	189	189	181	181	96	96	160	160	230	234	0	0	108	108	234	238	258	258	252	252	0	0	204	204	163	163	150	150	106	106
041-57208	199	209	181	181	96	96	160	160	230	230	310	316	108	108	234	234	258	260	252	252	328	330	198	204	163	163	150	150	106	106
041-57209	195	209	181	181	96	96	160	160	230	268	310	316	108	108	234	234	258	260	252	252	328	328	204	204	163	163	150	150	106	106
042-99758	201	217	181	185	96	96	160	160	230	230	310	312	108	108	234	234	258	260	252	252	328	328	204	204	163	163	150	150	106	106
042-99759	189	201	181	181	96	96	160	160	230	274	318	320	108	108	234	234	258	260	252	252	334	338	204	204	161	161	150	150	106	106
042-99760	189	195	181	185	96	96	160	160	230	230	312	318	108	108	234	234	258	260	252	252	328	328	204	204	163	165	150	150	106	106
042-99761	189	213	181	181	96	96	160	160	232	242	310	312	108	108	234	234	258	260	252	252	326	328	204	204	163	163	150	150	106	106
042-99762	201	209	181	181	96	96	160	160	230	230	310	312	108	108	234	234	260	260	252	252	328	330	204	204	161	163	150	152	106	106
042-99763	199	215	181	181	96	96	160	160	230	230	322	322	108	108	234	236	258	258	252	252	334	334	204	204	161	165	150	150	106	106
042-99764	189	189	181	181	96	96	160	160	230	232	322	324	108	108	234	234	258	258	252	252	328	328	204	204	163	167	150	152	106	106
042-99765	197	213	181	185	96	96	160	160	230	232	318	318	108	108	234	238	258	260	252	252	330	330	204	204	163	167	150	150	106	106
042-99766	201	207	181	181	96	96	160	160	230	232	316	318	108	108	234	236	258	258	252	252	328	328	204	204	163	169	150	150	106	106
970372	189	213	181	181	96	96	160	160	230	272	310	310	108	108	234	234	260	260	252	252	328	328	204	204	163	163	150	150	106	106
990469	209	209	185	185	96	96	160	160	232	272	318	318	108	108	234	236	258	258	252	252	328	328	198	204	161	163	150	150	106	106
042-99713	209	213	181	181	96	96	160	160	230	272	318	322	108	108	234	236	258	258	252	252	328	328	204	204	161	165	146	150	106	106
042-99716	189	213	181	181	96	96	160	160	232	272	316	322	108	108	234	234	260	260	252	252	328	328	198	204	163	163	150	150	106	106
1-rhe red	189	199	181	181	96	96	160	160	230	232	312	312	108	108	234	236	258	260	252	252	0	0	204	204	163	165	150	150	106	106
2-rhe yellow	209	213	181	181	96	96	160	160	230	230	0	0	108	108	234	234	260	260	252	252	0	0	204	204	163	165	150	150	106	106
3-rhe blue	211	213	181	181	96	96	160	160	230	230	0	0	108	108	234	234	260	260	0	0	0	0	204	204	165	167	150	150	106	106
4-rhe white	207	217	179	181	96	96	160	160	230	232	0	0	108	108	234	234	258	258	252	252	0	0	204	204	163	165	146	150	106	106
5-rhe purple	189	219	181	185	96	96	160	160	232	232	312	324	108	108	234	234	260	260	252	252	0	0	204	204	163	163	146	146	106	106
6-rhe light green	211	213	181	181	96	96	160	160	230	230	0	0	108	108	234	234	258	260	252	252	0	0	204	204	163	167	150	150	106	106
7-rhe orange	193	217	179	183	96	96	160	160	0	0	0	0	108	108	0	0	258	258	0	0	0	0	204	204	0	0	150	150	106	106
8-rhe yellow/orange	189	197	179	181	96	96	160	160	230	230	310	310	108	108	234	234	258	258	252	252	326	328	204	204	163	163	146	150	106	106
9-rhe black	189	189	179	179	96	96	160	160	230	230	0	0	108	108	0	0	258	260	0	0	0	0	198	198	0	0	150	150	0	0
a40333	211	213	181	181	96	96	160	160	230	230	316	316	108	108	234	234	260	260	252	252	0	0	204	204	163	165	150	150	106	106
a40334	189	211	181	181	96	96	160	160	230	230	322	322	108	108	234	234	260	260	252	252	328	328	204	204	163	167	150	150	106	106
a60377	199	209	181	185	96	96	160	160	230	232	318	322	108	108	234	236	258	258	252	252	328	332	204	204	163	163	150	152	106	106
a60489	189	207	179	185	96	96	160	160	242	272	312	324	108	108	234	234	258	260	252	252	330	330	198	204	161	165	150	150	106	106
a70780	209	213	181	185	96	96	160	160	230	272	318	322	108	108	234	236	258	260	252	252	328	328	204	204	163	163	150	150	106	106
a80336	213	213	181	181	96	96	160	160	230	230	322	322	108	108	234	234	260	260	252	252	328	334	204	204	165	167	150	150	106	106
a80408	189	209	181	185	96	96	160	160	230	272	312	316	108	108	234	236	258	258	252	252	328	328	204	204	163	163	150	150	106	106
a80425	207	209	181	185	96	96	160	160	230	272	314	314	108	108	234	236	258	258	252	252	328	328	198	198	161	161	150	150	106	106
a80554	195	213	179	181	96	96	160	160	230	230	322	322	108	108	234	234	258	258	252	252	328	334	204	204	163	167	150	152	106	106
a90185	211	217	181	181	96	96	160	160	230	242	322	322	108	108	234	234	258	258	252	252	328	332	204	204	161	167	150	150	106	106
a90262	189	207	181	181	96	96	160	160	230	232	312	312	108	108	234	234	258	260	252	252	328	328	204	204	161	163	150	150	106	106
a90282	189	213	181	185	96	96	160	160	230	272	310	322	108	108	234	236	260	260	252	252	328	328	198	204	163	163	150	150	106	106
a90284	209	211	181	181	96	96	160	160	230	232	316	316	108	108	234	234	258	260	252	252	328	328	198	204	163	163	150	150	106	106
a90321	195	213	179	181	96	96	160	160	230	230	322	322	108	108	234	234	258	258	252	252	328	332	204	204	163	165	150	152	106	106
a90334	189	209	181	181	96	96	160	160	230	230	312	312	108	108	234	234	258	260	252	252	328	328	204	204	163	163	150	150	106	106
a90372	209	211	181	185	96	96	160	160	230	230	314	320	108	108	234	234	260	260	252	252	328	328	198	204	163	165	150	150	106	106
a90391	199	213	179	181	96	96	160	160	230	230	310	322	108	108	234	234	258	260	252	252	328	334	204	204	163	165	150	152	106	106
a90406	199	213	179	181	96	96	160	160	230	230	308	320	108	108	234	234	260	260	252	252	332	332	204	204	163	163	150	150	106	106
b00311	199	213	181	181	96	96	160	160	230	230	312	312	108	108	234	234	258	260	0	0	332	334	204	204	165	167	150	150	106	106
b00433	189	195	179	181	96	96	160	160	230	230	322	322	108	108	234	234	258	260	252	252	328	334	204	204	163	163	150	152	106	106
b00434	195	213	181	181	96	96	160	160	230	230	310	322	108	108	234	234	258	258	252	252	332	334	204	204	165	167	150	152	106	106
B10355	209	217	181	185	96	96	160	160	230	230	312	318	108	108	234	234	258	258	252	252	328	328	204	204	163	167	150	150	106	106
b10370	209	217	181	185	96	96	160	160	230	230	312	318	108	108	234	234	258	258	252	252	328	328	204	204	163	167	150	150	106	106
b10402	213	217	181	181	96	96	160	160	230	230	322	322	108	108	234	234	258	260	252	252	334	334	204	204	163	167	150	150	106	106
b10423	203	223	181	185	96	96	160	160	230	232	0	0	108	108	234	238	258	258	252	252	328	330	204	204	159	163	150	150	106	106
b10428	197	199	179	181	96	96	160	160	230	230	310	310	108	108	234	234	258	258	252	252	326	328	204	204	163	163	146	150	106	106
b10429	189	199	179	181	96	96	160	160	230	230	308	310	108	108	234	234	258	258	252	252	326	328	204	204	163	165	148	154	106	106
b10430	213	213	181	185	96	96	160	160	230	230	306	322	108	108	234	234	258	260	252	252	334	334	204	204	163	165	150	150	106	106
b10490	213	213	181	185	96	96	160	160	230	230	312	318	108	108	234	234	258	260	252	252	328	328	204	204	163	165	150	150	106	106
b20155	189	209	181	181	96	96	160	160	230	230	312	312	108	108	234	234	258	260	252	252	328	328	204	204	163	165	150	150	106	106
b20156	189	215	181	181	96	96	160	160	232	232	322	322	108	108	234	234	258	260	252	252	326	326	204	204	161	163	150	150	106	106
b20157	199	211	179	181	96	96	160	160	230	230	312	312	108	108	234	234	258	260	252	252	328	330	204	204	161	165	150	150	106	106
b20158	189	209	181	185	96	96	160	160	230	232	322	328	108	108	234	234	258	258	252	252	330	330	198	204	163	163	150	152	106	106
b20159	209	213	181	181	96	96	160	160	230	232	312	312	108	108	234	234	258	260	252	252	328	328	204	204	161	163	150	150	106	106
b20211	195	195	179	181	96	96	160	160	242	272	322	322	108	108	234	234	258	260	252	252	328	328	204	204	161	165	150	150	106	106
b20212	195	207	179	179	96	96	160	160	232	272	320	322	108	108	234	234	258	260	252	252	328	330	204	204	161	165	150	150	106	106
b20213	195	207	181	181	96	96	160	160	232	272	322	322	108	108	234	234	258	260	252	252	328	330	204	204	161	161	150	150	106	106
b20214	195	207	179	181	96	96	160	160	232	272	312	322	108	108	234	234	258	260	252	252	328	328	204	204	165	165	150	150	106	106
b20215	195	211	179	181	96	96	160	160	230	230	322	322	108	108	234	234	258	258	252	252	328	328	204	204	165	165	150	150	106	106
b20217	195	213	179	181	96	96	160	160	230	232	312	322	108	108	234	234	258	258	252	252	328	328	204	204	161	165	150	150	106	106
B20237	189	209	181	181	96	96	160	160	230	232	318	318	108	108	234	236	258	260	252	252	328	334	204	204	163	163	150	152	106	106
B20238	187	187	181	181	96	96	160	160	230	232	316	316	108	108	234	234	258	258	252	252	334	334	204	204	163	163	150	150	106	106
B20239	189	209	185	185	96	96	160	160	230	242	310	316	108	108	234	234	258	260	252	252	328	328	198	204	163	163	150	150	106	106
B20248	199	213	181	181	96	96	160	160	230	272	310	312	108	108	234	234	260	260	252	252	334	334	204	204	163	165	150	150	106	106
B20252	189	209	179	185	96	96	160	160	242	272	312	318	108	108	234	236	258	258	252	252	328	330	198	204	163	165	150	150	106	106
B20253	207	209	185	185	96	96	160	160	242	272	318	324	108	108	234	234	258	258	252	252	328	330	198	204	163	163	150	150	106	106
B20259	207	217	181	185	96	96	160	160	230	232	312	318	108	108	234	236	258	258	252	252	328	334	198	204	161	165	150	150	106	106
B20260	207	217	181	185	96	96	160	160	230	272	312	312	108	108	234	236	258	258	252	252	328	328	198	204	161	165	150	150	106	106
B20261	209	217	181	185	96	96	160	160	230	272	312	318	108	108	234	234	258	260	252	252	328	334	198	204	161	165	150	150	106	106
B20302	195	209	179	181	96	96	160	160	230	242	322	322	108	108	234	234	258	260	252	252	328	328	204	204	161	165	150	150	106	106
B20303	195	209	181	185	96	96	160	160	230	242	322	322	108	108	234	234	260	260	252	252	328	328	198	204	165	165	150	150	106	106
B20305	195	217	181	181	96	96	160	160	230	232	322	322	108	108	234	234	258	260	252	252	328	332	204	204	161	161	150	150	106	106
B20331	207	209	179	185	96	96	160	160	230	242	318	324	108	108	234	234	258	258	252	252	328	330	198	204	161	163	150	150	106	106
B20332	207	213	185	185	96	96	160	160	230	242	322	324	108	108	234	236	258	260	252	252	330	330	198	204	163	165	150	150	106	106
B20333	189	195	179	181	96	96	160	160	230	272	312	322	108	108	234	236	258	258	252	252	328	328	204	204	161	163	150	150	106	106
B20334	189	209	179	185	96	96	160	160	230	232	306	318	108	108	234	236	258	260	252	252	328	328	204	204	161	163	150	150	106	106
B20335	195	209	179	185	96	96	160	160	230	272	312	322	108	108	234	236	258	258	252	252	328	328	204	204	161	163	150	152	106	106
B20336	207	213	181	185	96	96	160	160	272	272	322	324	108	108	234	236	258	260	252	252	328	330	204	204	163	165	150	150	106	106
B20337	207	213	181	181	96	96	160	160	230	272	312	322	108	108	234	236	258	258	252	252	328	334	198	204	161	165	150	150	106	106
B20338	209	213	181	185	96	96	160	160	230	272	318	322	108	108	234	234	258	258	252	252	328	328	198	204	161	165	150	150	106	106
B20348	207	209	179	185	96	96	160	160	232	232	318	322	108	108	234	234	258	258	252	252	330	330	204	204	161	165	150	150	106	106
B20356	199	213	181	181	96	96	160	160	230	230	310	312	108	108	234	234	260	260	252	252	334	334	204	204	163	165	150	150	106	106
B20357	189	199	181	181	96	96	160	160	230	230	310	312	108	108	234	234	258	260	252	252	328	334	204	204	163	165	150	150	106	106
B20358	199	213	181	181	96	96	160	160	230	272	310	312	108	108	234	234	258	260	252	252	328	334	204	204	163	165	150	150	106	106
B20389	213	213	179	179	96	96	160	160	230	230	322	322	108	108	234	234	258	260	252	252	328	332	204	204	163	165	150	152	106	106
B20390	199	213	179	181	96	96	160	160	230	230	306	322	108	108	234	234	258	260	252	252	332	332	204	204	163	165	150	152	106	106
B20392	189	209	179	181	96	96	160	160	230	272	312	312	108	108	234	236	258	260	252	252	334	334	204	204	161	163	150	150	106	106
B20393	195	209	181	181	96	96	160	160	230	230	312	312	108	108	234	234	258	258	252	252	328	328	204	204	161	163	150	152	106	106
B20399	209	211	179	185	96	96	160	160	230	230	310	322	108	108	234	234	258	260	252	252	328	334	204	204	163	163	150	150	106	106
B20414	189	209	179	181	96	96	160	160	230	242	312	318	108	108	234	234	258	260	252	252	330	330	198	204	161	163	150	150	106	106
B20415	189	209	179	181	96	96	160	160	230	242	312	318	108	108	234	234	258	260	252	252	330	330	204	204	163	165	150	150	106	106
B20416	207	209	181	185	96	96	160	160	232	272	322	324	108	108	234	234	258	258	252	252	328	330	198	204	163	165	150	150	106	106
B20417	207	209	181	185	96	96	160	160	232	232	318	324	108	108	234	236	258	258	252	252	330	330	204	204	161	165	150	150	106	106
B20419	209	217	181	185	96	96	160	160	230	232	312	318	108	108	234	236	258	258	252	252	328	334	198	204	161	165	150	150	106	106
B20420	209	217	181	181	96	96	160	160	230	272	312	312	108	108	234	234	258	258	252	252	328	328	198	204	161	165	150	150	106	106
B20421	207	213	181	181	96	96	160	160	230	272	318	322	108	108	234	236	258	260	252	252	328	328	198	204	161	165	150	150	106	106
B20427	195	211	181	181	96	96	160	160	230	242	316	322	108	108	234	234	260	260	252	252	328	334	198	204	161	165	150	150	106	106
B20428	195	209	179	185	96	96	160	160	230	242	322	322	108	108	234	234	260	260	252	252	328	328	204	204	161	163	150	150	106	106
B20435	189	209	179	181	96	96	160	160	230	230	310	318	108	108	234	234	258	258	252	252	328	328	204	204	163	163	150	152	106	106
